# Supplementary material for: Weight Changes Are Linked to Adipose Tissue Genes in Overweight Women with Polycystic Ovary Syndrome
Source: Int J Mol Sci. 2024 Oct 28;25(21):11566. doi: 10.3390/ijms252111566 (PMC11547111; doi:10.3390/ijms252111566)
Supplement: Supplementary file 1 [file ijms-25-11566-s001.zip]

Archive with 1 entries (1 files):
- ijms-3265062-supplementary.pdf
